# Supplementary material for: Looking Back After the First Year of the COVID-19 Pandemic: Parents’ View on Screen Media Use, Psychopathology, and Psychological Burden in a Clinical Sample of Children and Adolescents
Source: Healthcare (Basel). 2025 Aug 17;13(16):2026. doi: 10.3390/healthcare13162026 (PMC12385759; doi:10.3390/healthcare13162026)
Supplement: Supplementary file 1 [file healthcare-13-02026-s001.zip]

Archive with 1 entries (1 files):
- healthcare-3757890-supplementary.pdf
